# Supplementary material for: Efficacy of a Virtual Reality Rehabilitation Protocol Based on Art Therapy in Patients with Stroke: A Single-Blind Randomized Controlled Trial
Source: Brain Sci. 2024 Aug 27;14(9):863. doi: 10.3390/brainsci14090863 (PMC11430192; doi:10.3390/brainsci14090863)
Supplement: Supplementary file 1 [file brainsci-14-00863-s001.zip]

Archive with 1 entries (1 files):
- brainsci-3150264-supplementary.pdf
